# Supplementary material for: Clinical results with a multifocal intraocular lens with a novel optical design
Source: BMC Ophthalmol. 2024 Jun 26;24:269. doi: 10.1186/s12886-024-03521-7 (PMC11201358; doi:10.1186/s12886-024-03521-7)
Supplement: Supplementary file 1 — Supplementary Material 1. [file 12886_2024_3521_MOESM1_ESM.xlsx]

## Sheet: Adjusted
																					Mono = Monocular										Mono = Monocular Bi = Binocular													Mono = Monocular Bi = Binocular
	---------------------- General ---------------------								------------------------------------ Pre-Op and Operation data ------------------------------------------							-------------------------------------------------------- 1 Day followup --------------------------------------------------------										----------------------------------------------------------------------------------------------- 1-3 Months followup --------------------------------------------------------------------- 1-3 Months followup --------------------------------------------------------------------- 1-3 Months followup --------------------------------------------------------------------- 1-3 Months followup -------------…
	Identification		Quick links				Report		Biometry				Surgery				Objective Rx		Subjective Rx		Far 4m VA						Objective Rx		Subjective Rx		Far 4m VA			Intermediate 80cm VA			Intermediate 60cm VA			Near 40cm VA			Contrast sensitivity Mesopic
	S/N	Eye	Quick access links				Exclude from statistics?		AL	K1	K2	ACD	Date	IOL Power		Date	Sph	Cyl	Sph	Cyl	Uncorrected	Distance- Corrected	Notes			Date	Sph	Cyl	Sph	Cyl	Uncorrected	Distance-Corrected		Uncorrected	Distance Corrected		Uncorrected	Distance-Corrected		Uncorrected	Distance-Corrected		1.5 cpd		3 cpd		6 cpd		12 cpd
																					Mono	Mono									Mono	Mono	Bi	Mono	Mono	Bi	Mono	Mono	Bi	Mono	Mono	Bi	Mono	Bi	Mono	Bi	Mono	Bi	Mono
	1	OD	1d	1w	1m	3m			23.43	42.78	42.99	3	2020-07-20	22												2020-08-01					1.2		1.2	1		1.2	1		1.2	1		1.2
	1	OS	1d	1w	1m	3m			23.35	43.1	43.33	2.89	2020-07-20	21.5												2020-08-01					1.2			1			1			1
	2	OD	1d	1w	1m	3m			23.05	42.08	42.88	2.89	2020-07-20	23.5												2020-08-01					1.2		1.2	1		1.2	1		1.2	1		1.2
	2	OS	1d	1w	1m	3m			23	42.08	42.99	2.79	2020-07-20	23.5												2020-08-01					1.2			1			1			1
	3	OD	1d	1w	1m	3m			23.62	40.81	41.62	2.67	24/08/200	23												2020-09-01					0.8		1	1		1.2	1		1.2	1		1.2
	3	OS	1d	1w	1m	3m			23.6	41.31	41.62	3.06	24/08/20202	23.5												2020-09-01					0.8			1			1			1
	4	OD	1d	1w	1m	3m			23.26	43.27	43.55	3.18	2020-10-23	22 00												2021-10-29					1			1			1			1.2
	4	OS	1d	1w	1m	3m
	5	OD	1d	1w	1m	3m			25.45	38.7	39.8		2020-10-01	20																	1	1	1	1		1	1		1	1		1
	5	OS	1d	1w	1m	3m			25.31	39.43	40.32		2020-09-19	20																	1	1		1			1			1
	6	OD	1d	1w	1m	3m			23.24	42.94	43.21	3.21	2020-10-03	22.5																	0.8	0.7	0.9	0.9		0.9	0.9		0.9	0.9		1
	6	OS	1d	1w	1m	3m			23.36	42.51	42.99	3.09	10//10/2020	22.5																	0.8	0.7		0.9			0.9			0.9
	7	OD	1d	1w	1m	3m			23. 50	42.56	43.1	2.81	2020-12-17	21.5																	0.7	0.9	0.9	0.9	0.9	0.9	0.8	0.9	0.9	1		1
	7	OS	1d	1w	1m	3m			23.51	43.16	43.16	2.74	2021-01-07	21																	0.9	0.9		0.9	0.9		0.9	0.9		1
	8	OD	1d	1w	1m	3m			23.76	43.6	44.64	3.66	2020-12-11	1950																	0.7	0.8	0.9	0.9		0.9	0.9	1	0.9	0.9		0.9
	8	OS	1d	1w	1m	3m			23.87	44.41	45	3.33	2020-12-18	18 50																	0.9	0.9		0.9			0.9	1		0.9
	9	OD	1d	1w	1m	3m			23.11	43.21	44.23	3.01	2020-10-29	22																	0.9	1	1	1	1	1	1	1	1	1.2		1.2
	9	OS	1d	1w	1m	3m			23	43.77	44.82	3.09	2020-10-22	21.5																	0.9	1		1	1		1	1		1.2
	10	OD	1d	1w	1m	3m			22.95	42.72	43.44	3.21	01/10/202	23.5																	0.9	1	1	0.9	1	1	0.9	1	1	1		1
	10	OS	1d	1w	1m	3m			22.95	42.83	44.12	3.19	2020-10-08	23																	0.8	1		0.9	1		0.9	1		1
	11	OD	1d	1w	1m	3m			23.36	42.24	42.99	2.87	2020-10-22	22																	0.9	1	1	1		1	1		1	1		1
	11	OS	1d	1w	1m	3m			23.21	42.29	42.78	2.93	29/10/200	23																	0.9	1		1			1			1
	12	OD	1d	1w	1m	3m			23.42	44.6	45	3.35	2020-11-19	20.5																	1		1	1		1	1		1	1		1
	12	OS	1d	1w	1m	3m			23.15	44.23	45.24	3.43	2020-11-26	20.5																	1			1			1			1
	13	OD	1d	1w	1m	3m			23.66	43.6	44.64	3.66	2020-12-11	19 5																	0.7	0.8	1	0.8		1	0.8		0.7	1		1
	13	OS	1d	1w	1m	3m			23.87	44.42	45	3.3	2020-12-18	18.5																	0.8	0.9		0.9			0.9			1
	14	OD	1d	1w	1m	3m			23.5	42.56	43.1	2.81	2020-12-18	21																	0.9		1	1		1	0.9		0.9	1		1
	14	OS	1d	1w	1m	3m			23.51	43.16	43.16	2.74	2021-01-07	21 5																	0.9			1			0.9			1
	15	OD	1d	1w	1m	3m			24.71	41.41	41.67	3.09	2021-01-14	19 5																	0.9		1	1		1	1		1	1		1
	15	OS	1d	1w	1m	3m			24.68	41.77	42.13	3.46	2021-01-21	19																	0.9			1			1			1
	16	OD	1d	1w	1m	3m			22.58	44.53	45.3	3.06	2021-02-11	23																	0.9		1	1		1	1		1	1		1
	16	OS	1d	1w	1m	3m			22.8	44	44.58	2.48	2021-02-04	23																	0.9			1			1			1
	17	OD	1d	1w	1m	3m								21																	0.8		0.9	1		1	1		1	1		1
	17	OS	1d	1w	1m	3m								21																	0.8			1			1			1
	18	OD	1d	1w	1m	3m			24.26	40.61	40.96	3.12		21.5																	0.9		1	1		1	1		1	1		1
	18	OS	1d	1w	1m	3m			24.41	40.76	40.91	3.21		21																	0.9			1			1			1
	19	OD	1d	1w	1m	3m								17 5																	1		1	1		1	1		1	1		1
	19	OS	1d	1w	1m	3m								18																	1			1			1			1
	20	OD	1d	1w	1m	3m			22.5	42.56	43.27	2.99	2021-04-15	25																	1		1	1		1	1		1	1		1
	20	OS	1d	1w	1m	3m			22.58	42.4	43.05	3.17	2021-04-09	25																	1			1			1			1
	21	OD	1d	1w	1m	3m			23.67	44.92	45.18	2.34	2021-04-15	19																	1		1	1		1	1		1	1		1
	21	OS	1d	1w	1m	3m			23.54	44	44.94	2.22	2021-04-08	19																	0.9			1			1			1
	22	OD	1d	1w	1m	3m								20 5																	1		1	1		1	1		1	1		1
	22	OS	1d	1w	1m	3m								20																	1			1			1			1
	23	OD	1d	1w	1m	3m			24.48	43.6	43.95	3.46	2021-05-05	17.5																	0.9		1	1		1	1		1	1		1
	23	OS	1d	1w	1m	3m			24.47	44.06	44.23	3.59	2021-05-13	17																	0.9			1			1			1
	24	OD	1d	1w	1m	3m			22.5	44	44.35	3.33	2021-05-20	23 5																	1		1	1		1	0.9		0.9	1		1
	24	OS	1d	1w	1m	3m			22.38	44.35	45	3.17	2021-05-13	23																	1			1			0.9			1
	25	OD	1d	1w	1m	3m			21.49	43.49	44.53	2.47	2021-06-10	27 5																	0.7		0.9	0.7		0.8	0.7		0.8	1		1
	25	OS	1d	1w	1m	3m			21.38	42.4	43.77	2.54	2021-06-03	29																	1			1			0.9			1
	26	OD	1d	1w	1m	3m								20																	1		1	1		1	0.9		0.9	1		1
	26	OS	1d	1w	1m	3m								20																	1			1			0.9			1
	27	OD	1d	1w	1m	3m			24.09	42.78	43.21	3.47	2021-05-10	19 50																	0.9		1	0.9		1	1		1	1		1
	27	OS	1d	1w	1m	3m			23.98	43.16	43.44	3.5	2021-05-03	20																	0.9			0.9			1			1
	28	OD	1d	1w	1m	3m			21.84	44.76	45.42	3.09	2021-06-24	25																	1		1	1		1	1		1	1		1
	28	OS	1d	1w	1m	3m			21.63	45	45.24	3.17	2021-06-17	25.5																	1			1			1			1
	29	OD	1d	1w	1m	3m			22.61	43.1	43.33	2.79	2021-08-26	24																	1		1	1		1	1		1	1		1
	29	OS	1d	1w	1m	3m			22.61	42.99	43.38	2.84	2021-08-17	24																	1			1			1			1
	30	OD	1d	1w	1m	3m			23.1	44.76	45.18	3.2	2021-05-10	20.5																	0.9		1	1		1	1		1	1		1
	30	OS	1d	1w	1m	3m			22.89	44.76	45.36	3.31	2021-05-17	20																	0.9			1			1			1
																																										Average
																																										Stdev	#DIV/0!	#DIV/0!	#DIV/0!	#DIV/0!	#DIV/0!	#DIV/0!	#DIV/0!
[truncated: 67 more columns]
